# Supplementary material for: Antibiotic Combination to Effectively Postpone or Inhibit the In Vitro Induction and Selection of Levofloxacin-Resistant Mutants in Elizabethkingia anophelis
Source: Int J Mol Sci. 2024 Feb 12;25(4):2215. doi: 10.3390/ijms25042215 (PMC10889675; doi:10.3390/ijms25042215)
Supplement: Supplementary file 1 [file ijms-25-02215-s001.zip]

Archive with 1 entries (1 files):
- ijms-2868865-supplementary.pdf
